# Supplementary material for: Diagnostic delay in late‐onset Pompe disease among Chinese patients: A retrospective study
Source: JIMD Rep. 2023 Dec 20;65(1):39–46. doi: 10.1002/jmd2.12404 (PMC10764198; doi:10.1002/jmd2.12404)
Supplement: Supplementary file 2 — TABLE S2. Functional prediction of novel missense mutations. [file JMD2-65-39-s001.xls]

## Sheet: Table S2
Supplementary Table S2 Fuctional prediction of novel missense mutations					null	same A.A	de novo	function	ctrl	domain	MAF	cis/ trans	in-frame	same posit	de novo	segregatio	spectrum	in silico	phenotype	reputable
Mutation Type	Ex/In	NM_000152.5	NP_000143.2	InterVar（ACMG）	PVS1	PS1	PS2	PS3	PS4	PM1	PM2	PM3	PM4	PM5	PM6	PP1	PP2	PP3	PP4	PP5	SIFT_score	SIFT_preda	Polyphen2_HVAR_score	Polyphen2_HVAR_predb	MutationTaster_score	MutationTaster_predc	ESP6500_ALL MAF	1000Genome_ ALL MAF	ExAC_ALL MAF
Missense	Ex10	c.1444C>T	p.P482S	Uncertain significance	0	0	0	0	0	0	1	1	0	0	0	1	0	1	0	0	0	D	1	D	1	D	0	0	0
Missense	Ex2	c.521A>G	p.E174G	Uncertain significance	0	0	0	0	0	0	1	1	0	0	0	0	0	1	0	0	0	D	1	D	1	D	0	0	0
a. SIFT_prediction: D: Deleterious; T: Tolerated;
b. Polyphen2 Hvar_prediction: D: Probably damaging; P:Possibly Damaging;
c. MutationTaster_prediction: A: Disease causing automatic; D: Diseasing causing.
